# Supplementary material for: Are early childhood stunting and catch-up growth associated with school age cognition?—Evidence from an Indian birth cohort
Source: PLoS One. 2022 Mar 2;17(3):e0264010. doi: 10.1371/journal.pone.0264010 (PMC8890627; doi:10.1371/journal.pone.0264010)
Supplement: S1 File — (XLS) [file pone.0264010.s001.xls]

## Sheet: data
subject id	gender	SES_status_2y	stunting_status_2y	stunting_status_5y	stunting_status_9y	grouping_based_on_stunting_at_2y_5y_9y	cognition_verbal_rawscore_9y	cognition_performance_rawscore_9y	cognition_total_rawscore_9y
1	female	<p33 centile	not stunted	not stunted	not stunted	Never_stunted	478	451	929
2	male	>=p33 centile	not stunted	not stunted	not stunted	Never_stunted	517	572	1089
3	male	>=p33 centile	not stunted	not stunted	not stunted	Never_stunted	495	473	968
4	male	>=p33 centile	not stunted	not stunted	not stunted	Never_stunted	525	477	1002
5	male	>=p33 centile	not stunted	not stunted	not stunted	Never_stunted	556	432	988
6	male	>=p33 centile	stunted	not stunted	not stunted	Stunted_at2y_recovered	416	357	773
7	female	>=p33 centile	stunted	stunted	not stunted	Stunted_at2&5y_recovered	487	496	983
8	female				not stunted		532	509	1041
10	female	>=p33 centile	not stunted	not stunted	not stunted	Never_stunted	609	548	1157
13	male	<p33 centile	stunted	not stunted	not stunted	Stunted_at2y_recovered	472	423	895
14	male	>=p33 centile	not stunted	not stunted	not stunted	Never_stunted	541	551	1092
17	female	<p33 centile	stunted	not stunted	not stunted	Stunted_at2y_recovered	506	491	997
18	female	<p33 centile	stunted	stunted	not stunted	Stunted_at2&5y_recovered	403	385	788
19	male	<p33 centile	stunted	stunted	not stunted	Stunted_at2&5y_recovered	441	375	816
20	male	>=p33 centile	not stunted	not stunted	not stunted	Never_stunted	446	546	992
21	female	<p33 centile	stunted	stunted	not stunted	Stunted_at2&5y_recovered	437	356.5	793.5
23	female	<p33 centile	stunted	not stunted	not stunted	Stunted_at2y_recovered	361	172.5	533.5
25	female	>=p33 centile	not stunted	not stunted	not stunted	Never_stunted	430	465	895
27	male	<p33 centile	stunted	stunted	stunted < (-2SD)	Always_stunted	366	352	718
28	female	>=p33 centile	stunted	not stunted	not stunted	Stunted_at2y_recovered	493	419	912
30	female	>=p33 centile	not stunted	not stunted	not stunted	Never_stunted	488	398	886
31	male	>=p33 centile	not stunted	not stunted	not stunted	Never_stunted	456	437	893
33	female	>=p33 centile	stunted	not stunted	not stunted	Stunted_at2y_recovered	452	419	871
34	male	<p33 centile	stunted	not stunted	not stunted	Stunted_at2y_recovered	501	555	1056
35	male	>=p33 centile	not stunted	not stunted	not stunted	Never_stunted	454	392	846
36	male	>=p33 centile	not stunted	not stunted	not stunted	Never_stunted	456	526	982
37	female	>=p33 centile	not stunted	not stunted	not stunted	Never_stunted	573	455	1028
38	female	>=p33 centile	not stunted	not stunted	not stunted	Never_stunted	478	498.5	976.5
39	male	<p33 centile	stunted	stunted	not stunted	Stunted_at2&5y_recovered	455	438	893
40	male	<p33 centile	stunted	stunted	stunted < (-2SD)	Always_stunted	410	457	867
41	male	>=p33 centile	stunted	not stunted	not stunted	Stunted_at2y_recovered	490	511	1001
42	male	>=p33 centile	stunted	stunted	not stunted	Stunted_at2&5y_recovered	477	497.5	974.5
43	male	>=p33 centile	not stunted	not stunted	not stunted	Never_stunted	506	564	1070
44	female	<p33 centile	stunted	stunted	not stunted	Stunted_at2&5y_recovered	389	401	790
45	female	<p33 centile	not stunted	not stunted	not stunted	Never_stunted	422	422	844
47	female	<p33 centile	stunted	not stunted	not stunted	Stunted_at2y_recovered	441	397	838
49	female	>=p33 centile	stunted	stunted	stunted < (-2SD)	Always_stunted	422	331	753
50	female	>=p33 centile	not stunted	not stunted	not stunted	Never_stunted	423	412	835
51	female	<p33 centile	stunted	not stunted	not stunted	Stunted_at2y_recovered	467	511	978
52	female	>=p33 centile	not stunted	not stunted	not stunted	Never_stunted	469	394	863
53	male	<p33 centile	stunted	stunted	not stunted	Stunted_at2&5y_recovered	492	440	932
54	male	>=p33 centile	stunted	not stunted	not stunted	Stunted_at2y_recovered	512	599	1111
55	male	>=p33 centile	stunted	stunted	not stunted	Stunted_at2&5y_recovered	414	441	855
56	female	>=p33 centile	stunted	stunted	stunted < (-2SD)	Always_stunted	391	424.5	815.5
57	male	>=p33 centile	stunted	not stunted	not stunted	Stunted_at2y_recovered	565	562	1127
59	male	<p33 centile	stunted	not stunted	not stunted	Stunted_at2y_recovered	423	300	723
60	male	>=p33 centile	not stunted	not stunted	not stunted	Never_stunted	413	406	819
62	male	>=p33 centile	not stunted	not stunted	not stunted	Never_stunted	383	458	841
63	male	<p33 centile	stunted	stunted	not stunted	Stunted_at2&5y_recovered	463	507	970
64	male	>=p33 centile	stunted	stunted	not stunted	Stunted_at2&5y_recovered	485	500	985
66	female	<p33 centile	not stunted	not stunted	not stunted	Never_stunted	455	417	872
67	female	<p33 centile	not stunted	not stunted	not stunted	Never_stunted	450	466.5	916.5
68	female	>=p33 centile	stunted	stunted	not stunted	Stunted_at2&5y_recovered	520	474	994
71	male	>=p33 centile	stunted	not stunted	not stunted	Stunted_at2y_recovered	457	434	891
72	female	>=p33 centile	not stunted	not stunted	not stunted	Never_stunted	422	430	852
73	male	<p33 centile	not stunted	not stunted	not stunted	Never_stunted	510	521.5	1031.5
74	female	>=p33 centile	not stunted	not stunted	not stunted	Never_stunted	506	502	1008
75	male	>=p33 centile	stunted	stunted	not stunted	Stunted_at2&5y_recovered	455	487	942
79	male	>=p33 centile	stunted	stunted	not stunted	Stunted_at2&5y_recovered	433	452	885
81	male	>=p33 centile	not stunted	not stunted	not stunted	Never_stunted	532	535	1067
85	female	<p33 centile	not stunted	not stunted	not stunted	Never_stunted	463	541	1004
86	female	>=p33 centile	not stunted	not stunted	not stunted	Never_stunted	487	483	970
87	female	>=p33 centile	stunted	not stunted	not stunted	Stunted_at2y_recovered	529	482	1011
88	male	<p33 centile	stunted	stunted	stunted < (-2SD)	Always_stunted	493	480.5	973.5
89	female	>=p33 centile	not stunted	not stunted	not stunted	Never_stunted	394	383	777
92	male	<p33 centile	stunted	stunted	stunted < (-2SD)	Always_stunted	490	422	912
93	male	>=p33 centile	stunted	stunted	stunted < (-2SD)	Always_stunted	459	413.5	872.5
94	male	<p33 centile	not stunted	not stunted	not stunted	Never_stunted	419	452	871
96	female	>=p33 centile	stunted	not stunted	not stunted	Stunted_at2y_recovered	470	393	863
97	female	<p33 centile	not stunted	not stunted	not stunted	Never_stunted	488	367	855
98	female	<p33 centile	stunted	stunted	stunted < (-2SD)	Always_stunted	408	428	836
99	female	>=p33 centile	stunted	stunted	stunted < (-2SD)	Always_stunted	487	506	993
100	male	>=p33 centile	stunted	not stunted	not stunted	Stunted_at2y_recovered	563	570	1133
101	male	>=p33 centile	stunted	stunted	not stunted	Stunted_at2&5y_recovered	467	387	854
102	female	>=p33 centile	stunted	stunted	stunted < (-2SD)	Always_stunted	418	488	906
103	female	>=p33 centile	stunted	stunted	stunted < (-2SD)	Always_stunted	512	415	927
104	male	>=p33 centile	not stunted	not stunted	not stunted	Never_stunted	482	507	989
105	female	<p33 centile	stunted	stunted	not stunted	Stunted_at2&5y_recovered	417	448	865
106	female	>=p33 centile	not stunted	not stunted	not stunted	Never_stunted	501	549	1050
107	female	>=p33 centile	stunted	not stunted	not stunted	Stunted_at2y_recovered	469	398	867
109	female	<p33 centile	stunted	not stunted	not stunted	Stunted_at2y_recovered	451	382	833
110	male	>=p33 centile	stunted	stunted	not stunted	Stunted_at2&5y_recovered	525	524	1049
111	female	>=p33 centile	stunted	stunted	not stunted	Stunted_at2&5y_recovered	580	504	1084
113	female	>=p33 centile	not stunted	not stunted	not stunted	Never_stunted	485	458	943
114	female	<p33 centile	not stunted	not stunted	not stunted	Never_stunted	398	397	795
115	female	>=p33 centile	not stunted	not stunted	not stunted	Never_stunted	463	471	934
116	male	<p33 centile	stunted	stunted	not stunted	Stunted_at2&5y_recovered	532	506	1038
119	male	>=p33 centile	not stunted	not stunted	not stunted	Never_stunted	509	507	1016
120	male	>=p33 centile	stunted	stunted	stunted < (-2SD)	Always_stunted	475	436	911
121	male	>=p33 centile	stunted	not stunted	not stunted	Stunted_at2y_recovered	481	437	918
122	male	>=p33 centile	stunted	stunted	not stunted	Stunted_at2&5y_recovered	433	453	886
124	male	>=p33 centile	stunted	stunted	not stunted	Stunted_at2&5y_recovered	542	542	1084
125	male	<p33 centile	stunted	stunted	not stunted	Stunted_at2&5y_recovered	385	388	773
127	male	<p33 centile	stunted	stunted	not stunted	Stunted_at2&5y_recovered	449	520	969
128	male	<p33 centile	stunted	stunted	not stunted	Stunted_at2&5y_recovered	416	409	825
129	female	>=p33 centile	stunted	stunted	stunted < (-2SD)	Always_stunted	398	406	804
131	male	>=p33 centile	not stunted	not stunted	not stunted	Never_stunted	541	551	1092
132	male	<p33 centile	stunted	not stunted	not stunted	Stunted_at2y_recovered	399	370	769
134	female	>=p33 centile	stunted	not stunted	not stunted	Stunted_at2y_recovered	525	448	973
135	female	>=p33 centile	stunted	stunted	stunted < (-2SD)	Always_stunted	404	457	861
136	female	>=p33 centile	not stunted	not stunted	not stunted	Never_stunted	505	553	1058
137	female	>=p33 centile	stunted	stunted	not stunted	Stunted_at2&5y_recovered	479	588	1067
139	female	>=p33 centile	not stunted	not stunted	not stunted	Never_stunted	503	467	970
140	male	<p33 centile	not stunted	not stunted	not stunted	Never_stunted	431	528.5	959.5
141	female	<p33 centile	stunted	stunted	not stunted	Stunted_at2&5y_recovered	414	433	847
142	female	<p33 centile	stunted	not stunted	not stunted	Stunted_at2y_recovered	509	522	1031
143	female	>=p33 centile	not stunted	not stunted	not stunted	Never_stunted	540	553	1093
144	female	>=p33 centile	not stunted	not stunted	not stunted	Never_stunted	445	386	831
146	female	<p33 centile	not stunted	not stunted	not stunted	Never_stunted	414	417	831
147	female	>=p33 centile	not stunted	not stunted	not stunted	Never_stunted	462	403	865
148	female	>=p33 centile	not stunted	not stunted	not stunted	Never_stunted	444	421	865
150	male	<p33 centile	not stunted	not stunted	not stunted	Never_stunted	526	543	1069
151	female	>=p33 centile	not stunted	not stunted	not stunted	Never_stunted	523	599	1122
153	male	<p33 centile	not stunted	not stunted	not stunted	Never_stunted	428	504	932
155	female	>=p33 centile	stunted	not stunted	not stunted	Stunted_at2y_recovered	543	428	971
156	female	>=p33 centile	not stunted	not stunted	not stunted	Never_stunted	498	414	912
157	male	>=p33 centile	stunted	stunted	stunted < (-2SD)	Always_stunted	499	508	1007
159	male	>=p33 centile	not stunted	not stunted	not stunted	Never_stunted	419	526	945
161	female	>=p33 centile	not stunted	stunted	not stunted		522	486	1008
162	male	>=p33 centile	stunted	stunted	not stunted	Stunted_at2&5y_recovered	415	377	792
165	male	>=p33 centile	not stunted	not stunted	not stunted	Never_stunted	523	511	1034
168	female	>=p33 centile	not stunted	not stunted	not stunted	Never_stunted	494	511	1005
169	male	>=p33 centile	not stunted	not stunted	not stunted	Never_stunted	445	393.5	838.5
170	female	>=p33 centile	not stunted	not stunted	not stunted	Never_stunted	502	551	1053
172	male	>=p33 centile	stunted	not stunted	not stunted	Stunted_at2y_recovered	561	496	1057
173	male	>=p33 centile	stunted	stunted	stunted < (-2SD)	Always_stunted	523	554	1077
174	female	>=p33 centile	not stunted	not stunted	not stunted	Never_stunted	400	396	796
175	male	>=p33 centile	not stunted	not stunted	not stunted	Never_stunted	401	428	829
176	female	>=p33 centile	not stunted	not stunted	not stunted	Never_stunted	479	378	857
177	male	>=p33 centile	not stunted	not stunted	not stunted	Never_stunted	501	475	976
180	male	>=p33 centile	not stunted	not stunted	not stunted	Never_stunted	496	460	956
181	female	>=p33 centile	not stunted	not stunted	not stunted	Never_stunted	535	536	1071
182	female	>=p33 centile	not stunted	not stunted	not stunted	Never_stunted	529	460	989
183	female	>=p33 centile	not stunted	not stunted	not stunted	Never_stunted	481	484	965
184	female	>=p33 centile	not stunted	not stunted	not stunted	Never_stunted	552	494	1046
189	female	<p33 centile	stunted	stunted	not stunted	Stunted_at2&5y_recovered	503	512	1015
191	male	<p33 centile	stunted	stunted	stunted < (-2SD)	Always_stunted	459	424	883
192	female	<p33 centile	not stunted	not stunted	not stunted	Never_stunted	547	500	1047
193	male	>=p33 centile	not stunted	not stunted	stunted < (-2SD)		501	467	968
194	female	<p33 centile	not stunted	not stunted	not stunted	Never_stunted	349	194	543
195	female	>=p33 centile	not stunted	not stunted	not stunted	Never_stunted	538	526	1064
200	female	>=p33 centile	not stunted	not stunted	not stunted	Never_stunted	461	414.5	875.5
201	female	>=p33 centile	stunted	stunted	not stunted	Stunted_at2&5y_recovered	415	386	801
202	female	>=p33 centile	not stunted	not stunted	not stunted	Never_stunted	413	386	799
207	female	<p33 centile	stunted	stunted	stunted < (-2SD)	Always_stunted	464	411	875
209	female	>=p33 centile	stunted	stunted	not stunted	Stunted_at2&5y_recovered	386	361	747
211	female	<p33 centile	stunted	stunted	stunted < (-2SD)	Always_stunted	437	390	827
212	male	>=p33 centile	stunted	stunted	not stunted	Stunted_at2&5y_recovered	485	469	954
213	male	>=p33 centile	stunted	not stunted	not stunted	Stunted_at2y_recovered	460	416	876
215	male	>=p33 centile	not stunted	not stunted	not stunted	Never_stunted	480	469	949
217	male	>=p33 centile	not stunted	not stunted	not stunted	Never_stunted	572	532	1104
218	male	<p33 centile	stunted	stunted	not stunted	Stunted_at2&5y_recovered	380	345	725
220	female	<p33 centile	not stunted	not stunted	not stunted	Never_stunted	500	503	1003
221	male	>=p33 centile	stunted	not stunted	not stunted	Stunted_at2y_recovered	440	497	937
222	male	>=p33 centile	stunted	not stunted	not stunted	Stunted_at2y_recovered	434	404	838
223	male	>=p33 centile	not stunted	not stunted	not stunted	Never_stunted	478	452	930
224	female	<p33 centile	stunted	stunted	stunted < (-2SD)	Always_stunted	386	423	809
225	female	>=p33 centile	not stunted	not stunted	not stunted	Never_stunted	476	529	1005
226	male	>=p33 centile	stunted	not stunted	not stunted	Stunted_at2y_recovered	455	465	920
228	male	>=p33 centile	not stunted	not stunted	not stunted	Never_stunted	524	442	966
231	male	>=p33 centile	not stunted	not stunted	not stunted	Never_stunted	453	460	913
232	male	<p33 centile	not stunted	not stunted	not stunted	Never_stunted	415	394	809
233	female	>=p33 centile	not stunted	not stunted	not stunted	Never_stunted	464	491	955
234	female	>=p33 centile	not stunted	not stunted	not stunted	Never_stunted	515	454	969
235	female	>=p33 centile	not stunted	not stunted	not stunted	Never_stunted	484	467	951
236	male	>=p33 centile	stunted	stunted	not stunted	Stunted_at2&5y_recovered	510	431	941
238	female	>=p33 centile	not stunted	not stunted	not stunted	Never_stunted	457	460	917
243	male	<p33 centile	stunted	stunted	not stunted	Stunted_at2&5y_recovered	415	455	870
244	female	>=p33 centile	not stunted	not stunted	not stunted	Never_stunted	495	552	1047
246	female	>=p33 centile	not stunted	not stunted	not stunted	Never_stunted	519	499.5	1018.5
249	female	>=p33 centile	not stunted	not stunted	not stunted	Never_stunted	538	408	946
250	female	>=p33 centile	stunted	stunted	stunted < (-2SD)	Always_stunted	460	425	885
251	male	>=p33 centile	not stunted	not stunted	not stunted	Never_stunted	526	531	1057
253	female	>=p33 centile	not stunted	not stunted	not stunted	Never_stunted	478	463	941
256	male	<p33 centile	not stunted	not stunted	not stunted	Never_stunted	390	429	819
257	male	>=p33 centile	not stunted		not stunted		467	446	913
259	female	>=p33 centile	not stunted	not stunted	not stunted	Never_stunted	476	507	983
260	male	>=p33 centile	not stunted	not stunted	not stunted	Never_stunted	455	468	923
261	female	>=p33 centile	not stunted	not stunted	not stunted	Never_stunted	481	527	1008
262	female	<p33 centile	not stunted	not stunted	not stunted	Never_stunted	366	347	713
264	male	>=p33 centile	not stunted	stunted	not stunted		518	512	1030
266	female	>=p33 centile	not stunted	not stunted	not stunted	Never_stunted	488	432	920
267	female	>=p33 centile	not stunted	not stunted	not stunted	Never_stunted	452	483	935
268	female	>=p33 centile	not stunted	not stunted	not stunted	Never_stunted	396	449	845
269	female	<p33 centile	not stunted	not stunted	not stunted	Never_stunted	472	492	964
270	female	<p33 centile	stunted	stunted	not stunted	Stunted_at2&5y_recovered	511	493	1004
275	male	>=p33 centile	stunted	not stunted	not stunted	Stunted_at2y_recovered	409	378	787
276	female	<p33 centile	not stunted	not stunted	not stunted	Never_stunted	452	445	897
277	male	>=p33 centile	stunted	not stunted	not stunted	Stunted_at2y_recovered	455	436.5	891.5
278	male	>=p33 centile	not stunted	not stunted	not stunted	Never_stunted	476	459	935
279	female	>=p33 centile	not stunted	not stunted	not stunted	Never_stunted	521	512	1033
280	female	<p33 centile	not stunted	not stunted	not stunted	Never_stunted	436	434	870
281	female	>=p33 centile	not stunted	not stunted	not stunted	Never_stunted	472	389	861
282	male	<p33 centile	stunted	not stunted	not stunted	Stunted_at2y_recovered	493	332	825
284	male	<p33 centile	not stunted	not stunted	not stunted	Never_stunted	437	474	911
285	male	<p33 centile	stunted	stunted	not stunted	Stunted_at2&5y_recovered	469	504	973
287	female	>=p33 centile	stunted	not stunted	not stunted	Stunted_at2y_recovered	483	461	944
289	male	>=p33 centile	not stunted	not stunted	not stunted	Never_stunted	483	495.5	978.5
290	female	>=p33 centile	stunted	not stunted	not stunted	Stunted_at2y_recovered	437	474	911
291	male	<p33 centile	not stunted	not stunted	not stunted	Never_stunted	439	402	841
292	male	<p33 centile	not stunted	not stunted	not stunted	Never_stunted	506	443	949
296	female	>=p33 centile	not stunted	not stunted	not stunted	Never_stunted	493	454.5	947.5
297	female	<p33 centile	not stunted	not stunted	not stunted	Never_stunted	446	367	813
298	female	>=p33 centile	not stunted	not stunted	not stunted	Never_stunted	499	578	1077
299	male	>=p33 centile	not stunted	not stunted	not stunted	Never_stunted	463	451	914

## Sheet: codes
DATA CODES
Variable name	Explanation of variable
subject id	Unique identification number
gender	Gender of the children
SES_status_2y	socioeconomic status of family, derived using WAMI scores
stunting_status_2y	stunting status at 2 years
stunting_status_5y	stunting status at 5 years
stunting_status_9y	stunting status at 9 years
grouping_based_on_stunting_at_2y_5y_9y	Grouping of children based on stunting status at 2, 5 and 9 years
cognition_verbal_rawscore_9y	Cognition scores - verbal domain, measured at 9 years
cognition_performance_rawscore_9y	Cognition scores - performance domain, measured at 9 years
cognition_total_rawscore_9y	Cognition scores - total scores, measured at 9 years
